# Supplementary material for: Associations of T-Cell Receptor Repertoire Diversity with L-Asparaginase Allergy in Childhood Acute Lymphoblastic Leukemia
Source: Cancers (Basel). 2023 Mar 17;15(6):1829. doi: 10.3390/cancers15061829 (PMC10047007; doi:10.3390/cancers15061829)
Supplement: Supplementary file 1 [file cancers-15-01829-s001.zip]

Archive with 1 entries (1 files):
- cancers-2229383-supplementary.pdf
